# Supplementary material for: Data on length-weight relationships and mean condition factor for Abramis brama and Perca fluviatilis
Source: Data Brief. 2020 Jan 25;29:105204. doi: 10.1016/j.dib.2020.105204 (PMC7005495; doi:10.1016/j.dib.2020.105204)
Supplement: Multimedia component 1 [file mmc1.xml]

<?xml version="1.0" encoding="utf-8" standalone="no"?>
<data>
  <datasets>
    <author>viksapiksa@gmail.com</author>
    <type>0</type>
    <dataset>
      <value>6</value>
      <reason>Other (please explain)</reason>
      <comments>I have submitted my raw data as a supplementary data file along with my manuscript.</comments>
    </dataset>
  </datasets>
</data>
