# Supplementary material for: Data on length-weight relationships and mean condition factor for Abramis brama and Perca fluviatilis
Source: Data Brief. 2020 Jan 25;29:105204. doi: 10.1016/j.dib.2020.105204 (PMC7005495; doi:10.1016/j.dib.2020.105204)
Supplement: Multimedia component 2 [file mmc2.xls]

## Sheet: Abramis brama
year	DOY	SL, cm	TW, g	sex (♂-1,♀-2)	Log SL	Log TW
2016	110	38	1010	1	1.57978	3.00432
	110	39.5	1186	1	1.5966	3.07408
	110	35.5	903	1	1.55023	2.95569
	110	38	1080	1	1.57978	3.03342
	110	33.5	782	1	1.52504	2.89321
	110	30	560	1	1.47712	2.74819
	110	32	660	1	1.50515	2.81954
	110	26	406	1	1.41497	2.60853
	110	24	231	1	1.38021	2.36361	considered an outlier
	110	21.5	228	2	1.33244	2.35793
	110	35	837	2	1.54407	2.92273
	112	39	1230	2	1.59106	3.08991
	113	38	1136	2	1.57978	3.05538
	113	39	1085	1	1.59106	3.03543
	113	33.5	784	1	1.52504	2.89432
	113	32	688	2	1.50515	2.83759
	113	32	710	1	1.50515	2.85126
	113	32.5	760	1	1.51188	2.88081
	113	32.5	726	2	1.51188	2.86094
	113	31	541	1	1.49136	2.7332
	113	30	567	2	1.47712	2.75358
	113	30	571	2	1.47712	2.75664
	120	38	1109	2	1.57978	3.04493
	120	38	1138	1	1.57978	3.05614
	120	36.5	963	1	1.56229	2.98363
	120	39	1174	1	1.59106	3.06967
	120	28	443	2	1.44716	2.6464
	120	22	246	1	1.34242	2.39094
	121	39	1279	1	1.59106	3.10687
	121	38	1145	2	1.57978	3.05881
	121	35	943	1	1.54407	2.97451
	121	34.5	939	1	1.53782	2.97267
	121	38	1246	1	1.57978	3.09552
	121	38	986	1	1.57978	2.99388
	121	36.5	986	1	1.56229	2.99388
	122	39	1128	2	1.59106	3.05231
	122	39	1288	2	1.59106	3.10992
	122	44	2070	2	1.64345	3.31597	considered an outlier
	122	44	1665	2	1.64345	3.22141
	128	34.5	867	1	1.53782	2.93802
	128	37.5	1142	1	1.57403	3.05767
	128	37.5	1184	1	1.57403	3.07335
	128	39	1143	1	1.59106	3.05805
	128	39	1179	1	1.59106	3.07151
	128	39	1117	2	1.59106	3.04805
	128	37.5	1102	2	1.57403	3.04218
	128	37	1064	1	1.5682	3.02694
	128	37	1076	1	1.5682	3.03181
	128	36.5	942	1	1.56229	2.97405
	128	39	1128	2	1.59106	3.05231
	129	35	1005	2	1.54407	3.00217
	129	37.5	1167	2	1.57403	3.06707
	129	37.5	1069	2	1.57403	3.02898
	129	36	886	2	1.5563	2.94743
	137	33	723	1	1.51851	2.85914
	137	36	931	1	1.5563	2.96895
	138	38	1048	1	1.57978	3.02036
	139	38	1045	2	1.57978	3.01912
	139	39	1266	2	1.59106	3.10243
	146	29.5	536	2	1.46982	2.72916
	147	30.5	530	1	1.4843	2.72428
	147	26.5	379	2	1.42325	2.57864
	167	26	358	2	1.41497	2.55388
	167	29.5	581	2	1.46982	2.76418
	167	27.5	435	2	1.43933	2.63849
	174	34	870	2	1.53148	2.93952
	174	31.5	626	1	1.49831	2.79657
	174	28.5	486	1	1.45484	2.68664
	174	29.5	478	2	1.46982	2.67943
	174	25.5	328	2	1.40654	2.51587
	174	26.5	400	1	1.42325	2.60206
	174	26	340	1	1.41497	2.53148
	202	32	661	1	1.50515	2.8202
	202	30	592	2	1.47712	2.77232
	202	30	564	2	1.47712	2.75128
	202	30	555	2	1.47712	2.74429
	207	31	612	1	1.49136	2.78675
	207	29.5	590	1	1.46982	2.77085
	207	27.5	417	2	1.43933	2.62014
	208	30	603	1	1.47712	2.78032
	208	30	593	2	1.47712	2.77305
	208	27.5	420	1	1.43933	2.62325
	231	31	613	2	1.49136	2.78746
	231	30.5	582	1	1.4843	2.76492
	231	28	468	1	1.44716	2.67025
	231	30.5	623	1	1.4843	2.79449
	232	29.5	529	2	1.46982	2.72346
	232	31.5	655	1	1.49831	2.81624
	232	30	568	2	1.47712	2.75435
	236	26.5	370	2	1.42325	2.5682
	236	28.5	490	1	1.45484	2.6902
	236	25	329	2	1.39794	2.5172
	236	30	542	1	1.47712	2.734
	236	31	605	1	1.49136	2.78176
	236	27.5	458	2	1.43933	2.66087
	263	30	648	1	1.47712	2.81158
	263	30	597	2	1.47712	2.77597
	263	25	268	2	1.39794	2.42813	considered an outlier
	263	29	570	2	1.4624	2.75587
	270	32.5	808	1	1.51188	2.90741
	270	26.5	380	2	1.42325	2.57978
	270	33	736	1	1.51851	2.86688
	270	35	920	1	1.54407	2.96379
	270	30.5	577	2	1.4843	2.76118
	272	36.5	997	1	1.56229	2.9987
	272	33.5	691	2	1.52504	2.83948
	272	32	779	1	1.50515	2.89154
	292	36.5	1029	2	1.56229	3.01242
	292	35.5	1009	1	1.55023	3.00389
	292	35	897	1	1.54407	2.95279
	292	38.5	1152	1	1.58546	3.06145
	293	35.5	927	1	1.55023	2.96708
	293	33	823	1	1.51851	2.9154
	293	37	1015	1	1.5682	3.00647
	293	36	877	1	1.5563	2.943
	293	27	422	1	1.43136	2.62531
	295	35.5	952	1	1.55023	2.97864
	295	36	1046	2	1.5563	3.01953
	295	34.5	859	2	1.53782	2.93399
	333	40.5	1533	2	1.60746	3.18554
	333	45	2044	2	1.65321	3.31048
	340	35	844	2	1.54407	2.92634
	340	34	810	2	1.53148	2.90849
	340	34	781	1	1.53148	2.89265
	340	33	785	2	1.51851	2.89487
	340	34	876	2	1.53148	2.9425
	340	33	737	2	1.51851	2.86747
	340	35	922	1	1.54407	2.96473
	340	35	823	1	1.54407	2.9154
	355	34	792	2	1.53148	2.89873
	355	32	650	1	1.50515	2.81291
	355	32	630	2	1.50515	2.79934
	355	32	643	1	1.50515	2.80821
	355	34	845	1	1.53148	2.92686
	355	34	723	2	1.53148	2.85914
	355	33.5	706	1	1.52504	2.8488
	355	32.5	690	2	1.51188	2.83885
	355	32	720	1	1.50515	2.85733
2017	24	35.5	908	2	1.55023	2.95809
	24	35	928	1	1.54407	2.96755
	24	34.5	748	2	1.53782	2.8739
	24	34.5	824	2	1.53782	2.91593
	24	36.5	1052	2	1.56229	3.02202
	24	32.5	720	1	1.51188	2.85733
	24	33.5	736	2	1.52504	2.86688
	24	31.5	585	2	1.49831	2.76716
	24	38	1125	1	1.57978	3.05115
	24	35	790	1	1.54407	2.89763
	48	36	1024	1	1.5563	3.0103
	48	36	1044	1	1.5563	3.0187
	48	34	800	2	1.53148	2.90309
	48	36	934	2	1.5563	2.97035
	48	34	840	2	1.53148	2.92428
	48	37.5	1127	2	1.57403	3.05192
	48	35	896	1	1.54407	2.95231
	48	34	797	1	1.53148	2.90146
	48	36	884	2	1.5563	2.94645
	48	32.5	803	2	1.51188	2.90472
	77	34.5	756	2	1.53782	2.87852
	77	34.5	752	1	1.53782	2.87622
	77	32	653	2	1.50515	2.81491
	77	34	760	2	1.53148	2.88081
	77	33.5	815	1	1.52504	2.91116
	77	33.5	760	1	1.52504	2.88081
	77	34.5	815	2	1.53782	2.91116
	77	33	651	2	1.51851	2.81358
	77	32.5	650	1	1.51188	2.81291
	77	33	697	2	1.51851	2.84323
	118	35	878	1	1.54407	2.94349
	118	34.5	851	1	1.53782	2.92993
	118	35	836	1	1.54407	2.92221
	118	33	770	2	1.51851	2.88649
	118	33.5	754	1	1.52504	2.87737
	119	34	822	1	1.53148	2.91487
	119	36.5	1002	1	1.56229	3.00087
	119	35	838	1	1.54407	2.92324
	119	35	937	1	1.54407	2.97174
	131	36.5	1119	1	1.56229	3.04883
	131	39	1244	2	1.59106	3.09482
	131	40	1269	2	1.60206	3.10346
	131	38	1242	1	1.57978	3.09412
	131	38.5	1200	2	1.58546	3.07918
	131	38.5	1164	1	1.58546	3.06595
	131	36.5	1043	2	1.56229	3.01828
	131	35	905	1	1.54407	2.95665
	131	35	888	1	1.54407	2.94841
	131	34.5	860	1	1.53782	2.9345

## Sheet: A.b._without outliers
year	DOY	SL, cm	TW, g	sex (♂-1,♀-2)	Log SL	Log TW	a	b	SL^(b-3)	Kmean=100*a*SL^(b-3)
2016	110	38	1010	1	1.57978	3.00432	0.0282813	2.9105	0.72212	2.04225
	110	39.5	1186	1	1.5966	3.07408			0.719622	2.03519
	110	35.5	903	1	1.55023	2.95569			0.726532	2.05473
	110	38	1080	1	1.57978	3.03342			0.72212	2.04225
	110	33.5	782	1	1.52504	2.89321			0.730312	2.06542
	110	30	560	1	1.47712	2.74819			0.73756	2.08592
	110	32	660	1	1.50515	2.81954			0.733312	2.07391
	110	26	406	1	1.41497	2.60853			0.747068	2.11281
	110	21.5	228	2	1.33244	2.35793			0.759883	2.14905
	110	35	837	2	1.54407	2.92273			0.727455	2.05734
	112	39	1230	2	1.59106	3.08991			0.720443	2.03751
	113	38	1136	2	1.57978	3.05538			0.72212	2.04225
	113	39	1085	1	1.59106	3.03543			0.720443	2.03751
	113	33.5	784	1	1.52504	2.89432			0.730312	2.06542
	113	32	688	2	1.50515	2.83759			0.733312	2.07391
	113	32	710	1	1.50515	2.85126			0.733312	2.07391
	113	32.5	760	1	1.51188	2.88081			0.732296	2.07103
	113	32.5	726	2	1.51188	2.86094			0.732296	2.07103
	113	31	541	1	1.49136	2.7332			0.735399	2.07981
	113	30	567	2	1.47712	2.75358			0.73756	2.08592
	113	30	571	2	1.47712	2.75664			0.73756	2.08592
	120	38	1109	2	1.57978	3.04493			0.72212	2.04225
	120	38	1138	1	1.57978	3.05614			0.72212	2.04225
	120	36.5	963	1	1.56229	2.98363			0.724728	2.04963
	120	39	1174	1	1.59106	3.06967			0.720443	2.03751
	120	28	443	2	1.44716	2.6464			0.742129	2.09884
	120	22	246	1	1.34242	2.39094			0.758321	2.14463
	121	39	1279	1	1.59106	3.10687			0.720443	2.03751
	121	38	1145	2	1.57978	3.05881			0.72212	2.04225
	121	35	943	1	1.54407	2.97451			0.727455	2.05734
	121	34.5	939	1	1.53782	2.97267			0.728392	2.05999
	121	38	1246	1	1.57978	3.09552			0.72212	2.04225
	121	38	986	1	1.57978	2.99388			0.72212	2.04225
	121	36.5	986	1	1.56229	2.99388			0.724728	2.04963
	122	39	1128	2	1.59106	3.05231			0.720443	2.03751
	122	39	1288	2	1.59106	3.10992			0.720443	2.03751
	122	44	1665	2	1.64345	3.22141			0.712707	2.01563
	128	34.5	867	1	1.53782	2.93802			0.728392	2.05999
	128	37.5	1142	1	1.57403	3.05767			0.722977	2.04467
	128	37.5	1184	1	1.57403	3.07335			0.722977	2.04467
	128	39	1143	1	1.59106	3.05805			0.720443	2.03751
	128	39	1179	1	1.59106	3.07151			0.720443	2.03751
	128	39	1117	2	1.59106	3.04805			0.720443	2.03751
	128	37.5	1102	2	1.57403	3.04218			0.722977	2.04467
	128	37	1064	1	1.5682	3.02694			0.723846	2.04713
	128	37	1076	1	1.5682	3.03181			0.723846	2.04713
	128	36.5	942	1	1.56229	2.97405			0.724728	2.04963
	128	39	1128	2	1.59106	3.05231			0.720443	2.03751
	129	35	1005	2	1.54407	3.00217			0.727455	2.05734
	129	37.5	1167	2	1.57403	3.06707			0.722977	2.04467
	129	37.5	1069	2	1.57403	3.02898			0.722977	2.04467
	129	36	886	2	1.5563	2.94743			0.725623	2.05216
	137	33	723	1	1.51851	2.85914			0.731296	2.0682
	137	36	931	1	1.5563	2.96895			0.725623	2.05216
	138	38	1048	1	1.57978	3.02036			0.72212	2.04225
	139	38	1045	2	1.57978	3.01912			0.72212	2.04225
	139	39	1266	2	1.59106	3.10243			0.720443	2.03751
	146	29.5	536	2	1.46982	2.72916			0.738671	2.08906
	147	30.5	530	1	1.4843	2.72428			0.73647	2.08284
	147	26.5	379	2	1.42325	2.57864			0.745795	2.10921
	167	26	358	2	1.41497	2.55388			0.747068	2.11281
	167	29.5	581	2	1.46982	2.76418			0.738671	2.08906
	167	27.5	435	2	1.43933	2.63849			0.743327	2.10223
	174	34	870	2	1.53148	2.93952			0.729344	2.06268
	174	31.5	626	1	1.49831	2.79657			0.734347	2.07683
	174	28.5	486	1	1.45484	2.68664			0.740954	2.09552
	174	29.5	478	2	1.46982	2.67943			0.738671	2.08906
	174	25.5	328	2	1.40654	2.51587			0.748367	2.11648
	174	26.5	400	1	1.42325	2.60206			0.745795	2.10921
	174	26	340	1	1.41497	2.53148			0.747068	2.11281
	202	32	661	1	1.50515	2.8202			0.733312	2.07391
	202	30	592	2	1.47712	2.77232			0.73756	2.08592
	202	30	564	2	1.47712	2.75128			0.73756	2.08592
	202	30	555	2	1.47712	2.74429			0.73756	2.08592
	207	31	612	1	1.49136	2.78675			0.735399	2.07981
	207	29.5	590	1	1.46982	2.77085			0.738671	2.08906
	207	27.5	417	2	1.43933	2.62014			0.743327	2.10223
	208	30	603	1	1.47712	2.78032			0.73756	2.08592
	208	30	593	2	1.47712	2.77305			0.73756	2.08592
	208	27.5	420	1	1.43933	2.62325			0.743327	2.10223
	231	31	613	2	1.49136	2.78746			0.735399	2.07981
	231	30.5	582	1	1.4843	2.76492			0.73647	2.08284
	231	28	468	1	1.44716	2.67025			0.742129	2.09884
	231	30.5	623	1	1.4843	2.79449			0.73647	2.08284
	232	29.5	529	2	1.46982	2.72346			0.738671	2.08906
	232	31.5	655	1	1.49831	2.81624			0.734347	2.07683
	232	30	568	2	1.47712	2.75435			0.73756	2.08592
	236	26.5	370	2	1.42325	2.5682			0.745795	2.10921
	236	28.5	490	1	1.45484	2.6902			0.740954	2.09552
	236	25	329	2	1.39794	2.5172			0.749695	2.12024
	236	30	542	1	1.47712	2.734			0.73756	2.08592
	236	31	605	1	1.49136	2.78176			0.735399	2.07981
	236	27.5	458	2	1.43933	2.66087			0.743327	2.10223
	263	30	648	1	1.47712	2.81158			0.73756	2.08592
	263	30	597	2	1.47712	2.77597			0.73756	2.08592
	263	29	570	2	1.4624	2.75587			0.739802	2.09226
	270	32.5	808	1	1.51188	2.90741			0.732296	2.07103
	270	26.5	380	2	1.42325	2.57978			0.745795	2.10921
	270	33	736	1	1.51851	2.86688			0.731296	2.0682
	270	35	920	1	1.54407	2.96379			0.727455	2.05734
	270	30.5	577	2	1.4843	2.76118			0.73647	2.08284
	272	36.5	997	1	1.56229	2.9987			0.724728	2.04963
	272	33.5	691	2	1.52504	2.83948			0.730312	2.06542
	272	32	779	1	1.50515	2.89154			0.733312	2.07391
	292	36.5	1029	2	1.56229	3.01242			0.724728	2.04963
	292	35.5	1009	1	1.55023	3.00389			0.726532	2.05473
	292	35	897	1	1.54407	2.95279			0.727455	2.05734
	292	38.5	1152	1	1.58546	3.06145			0.721276	2.03986
	293	35.5	927	1	1.55023	2.96708			0.726532	2.05473
	293	33	823	1	1.51851	2.9154			0.731296	2.0682
	293	37	1015	1	1.5682	3.00647			0.723846	2.04713
	293	36	877	1	1.5563	2.943			0.725623	2.05216
	293	27	422	1	1.43136	2.62531			0.744548	2.10568
	295	35.5	952	1	1.55023	2.97864			0.726532	2.05473
	295	36	1046	2	1.5563	3.01953			0.725623	2.05216
	295	34.5	859	2	1.53782	2.93399			0.728392	2.05999
	333	40.5	1533	2	1.60746	3.18554			0.718014	2.03064
	333	45	2044	2	1.65321	3.31048			0.711275	2.01158
	340	35	844	2	1.54407	2.92634			0.727455	2.05734
	340	34	810	2	1.53148	2.90849			0.729344	2.06268
	340	34	781	1	1.53148	2.89265			0.729344	2.06268
	340	33	785	2	1.51851	2.89487			0.731296	2.0682
	340	34	876	2	1.53148	2.9425			0.729344	2.06268
	340	33	737	2	1.51851	2.86747			0.731296	2.0682
	340	35	922	1	1.54407	2.96473			0.727455	2.05734
	340	35	823	1	1.54407	2.9154			0.727455	2.05734
	355	34	792	2	1.53148	2.89873			0.729344	2.06268
	355	32	650	1	1.50515	2.81291			0.733312	2.07391
	355	32	630	2	1.50515	2.79934			0.733312	2.07391
	355	32	643	1	1.50515	2.80821			0.733312	2.07391
	355	34	845	1	1.53148	2.92686			0.729344	2.06268
	355	34	723	2	1.53148	2.85914			0.729344	2.06268
	355	33.5	706	1	1.52504	2.8488			0.730312	2.06542
	355	32.5	690	2	1.51188	2.83885			0.732296	2.07103
	355	32	720	1	1.50515	2.85733			0.733312	2.07391
2017	24	35.5	908	2	1.55023	2.95809			0.726532	2.05473
	24	35	928	1	1.54407	2.96755			0.727455	2.05734
	24	34.5	748	2	1.53782	2.8739			0.728392	2.05999
	24	34.5	824	2	1.53782	2.91593			0.728392	2.05999
	24	36.5	1052	2	1.56229	3.02202			0.724728	2.04963
	24	32.5	720	1	1.51188	2.85733			0.732296	2.07103
	24	33.5	736	2	1.52504	2.86688			0.730312	2.06542
	24	31.5	585	2	1.49831	2.76716			0.734347	2.07683
	24	38	1125	1	1.57978	3.05115			0.72212	2.04225
	24	35	790	1	1.54407	2.89763			0.727455	2.05734
	48	36	1024	1	1.5563	3.0103			0.725623	2.05216
	48	36	1044	1	1.5563	3.0187			0.725623	2.05216
	48	34	800	2	1.53148	2.90309			0.729344	2.06268
	48	36	934	2	1.5563	2.97035			0.725623	2.05216
	48	34	840	2	1.53148	2.92428			0.729344	2.06268
	48	37.5	1127	2	1.57403	3.05192			0.722977	2.04467
	48	35	896	1	1.54407	2.95231			0.727455	2.05734
	48	34	797	1	1.53148	2.90146			0.729344	2.06268
	48	36	884	2	1.5563	2.94645			0.725623	2.05216
	48	32.5	803	2	1.51188	2.90472			0.732296	2.07103
	77	34.5	756	2	1.53782	2.87852			0.728392	2.05999
	77	34.5	752	1	1.53782	2.87622			0.728392	2.05999
	77	32	653	2	1.50515	2.81491			0.733312	2.07391
	77	34	760	2	1.53148	2.88081			0.729344	2.06268
	77	33.5	815	1	1.52504	2.91116			0.730312	2.06542
	77	33.5	760	1	1.52504	2.88081			0.730312	2.06542
	77	34.5	815	2	1.53782	2.91116			0.728392	2.05999
	77	33	651	2	1.51851	2.81358			0.731296	2.0682
	77	32.5	650	1	1.51188	2.81291			0.732296	2.07103
	77	33	697	2	1.51851	2.84323			0.731296	2.0682
	118	35	878	1	1.54407	2.94349			0.727455	2.05734
	118	34.5	851	1	1.53782	2.92993			0.728392	2.05999
	118	35	836	1	1.54407	2.92221			0.727455	2.05734
	118	33	770	2	1.51851	2.88649			0.731296	2.0682
	118	33.5	754	1	1.52504	2.87737			0.730312	2.06542
	119	34	822	1	1.53148	2.91487			0.729344	2.06268
	119	36.5	1002	1	1.56229	3.00087			0.724728	2.04963
	119	35	838	1	1.54407	2.92324			0.727455	2.05734
	119	35	937	1	1.54407	2.97174			0.727455	2.05734
	131	36.5	1119	1	1.56229	3.04883			0.724728	2.04963
	131	39	1244	2	1.59106	3.09482			0.720443	2.03751
	131	40	1269	2	1.60206	3.10346			0.718813	2.0329
	131	38	1242	1	1.57978	3.09412			0.72212	2.04225
	131	38.5	1200	2	1.58546	3.07918			0.721276	2.03986
	131	38.5	1164	1	1.58546	3.06595			0.721276	2.03986
	131	36.5	1043	2	1.56229	3.01828			0.724728	2.04963
	131	35	905	1	1.54407	2.95665			0.727455	2.05734
	131	35	888	1	1.54407	2.94841			0.727455	2.05734
	131	34.5	860	1	1.53782	2.9345			0.728392	2.05999
Min		21.5	228							2.01158
Max		45	2044							2.14905

## Sheet: A.b._males
year	DOY	SL, cm	TW, g	sex (♂-1,♀-2)	Log SL	Log TW	a	b	SL^(b-3)	Kmean=100*a*SL^(b-3)
2016	110	38	1010	1	1.57978	3.00432	0.0353021	2.8486	0.576528	2.03526
	110	39.5	1186	1	1.5966	3.07408			0.573159	2.02337
	110	35.5	903	1	1.55023	2.95569			0.582499	2.05634
	110	38	1080	1	1.57978	3.03342			0.576528	2.03526
	110	33.5	782	1	1.52504	2.89321			0.587636	2.07448
	110	30	560	1	1.47712	2.74819			0.597536	2.10942
	110	32	660	1	1.50515	2.81954			0.591726	2.08891
	110	26	406	1	1.41497	2.60853			0.610623	2.15562
	113	39	1085	1	1.59106	3.03543			0.574266	2.02728
	113	33.5	784	1	1.52504	2.89432			0.587636	2.07448
	113	32	710	1	1.50515	2.85126			0.591726	2.08891
	113	32.5	760	1	1.51188	2.88081			0.590338	2.08402
	113	31	541	1	1.49136	2.7332			0.594577	2.09898
	120	38	1138	1	1.57978	3.05614			0.576528	2.03526
	120	36.5	963	1	1.56229	2.98363			0.580055	2.04771
	120	39	1174	1	1.59106	3.06967			0.574266	2.02728
	120	22	246	1	1.34242	2.39094			0.626264	2.21084
	121	39	1279	1	1.59106	3.10687			0.574266	2.02728
	121	35	943	1	1.54407	2.97451			0.583752	2.06076
	121	34.5	939	1	1.53782	2.97267			0.585025	2.06526
	121	38	1246	1	1.57978	3.09552			0.576528	2.03526
	121	38	986	1	1.57978	2.99388			0.576528	2.03526
	121	36.5	986	1	1.56229	2.99388			0.580055	2.04771
	128	34.5	867	1	1.53782	2.93802			0.585025	2.06526
	128	37.5	1142	1	1.57403	3.05767			0.577686	2.03935
	128	37.5	1184	1	1.57403	3.07335			0.577686	2.03935
	128	39	1143	1	1.59106	3.05805			0.574266	2.02728
	128	39	1179	1	1.59106	3.07151			0.574266	2.02728
	128	37	1064	1	1.5682	3.02694			0.578861	2.0435
	128	37	1076	1	1.5682	3.03181			0.578861	2.0435
	128	36.5	942	1	1.56229	2.97405			0.580055	2.04771
	137	33	723	1	1.51851	2.85914			0.588975	2.0792
	137	36	931	1	1.5563	2.96895			0.581267	2.05199
	138	38	1048	1	1.57978	3.02036			0.576528	2.03526
	147	30.5	530	1	1.4843	2.72428			0.596042	2.10415
	174	31.5	626	1	1.49831	2.79657			0.593138	2.0939
	174	28.5	486	1	1.45484	2.68664			0.602194	2.12587
	174	26.5	400	1	1.42325	2.60206			0.608864	2.14942
	174	26	340	1	1.41497	2.53148			0.610623	2.15562
	202	32	661	1	1.50515	2.8202			0.591726	2.08891
	207	31	612	1	1.49136	2.78675			0.594577	2.09898
	207	29.5	590	1	1.46982	2.77085			0.599058	2.1148
	208	30	603	1	1.47712	2.78032			0.597536	2.10942
	208	27.5	420	1	1.43933	2.62325			0.605459	2.1374
	231	30.5	582	1	1.4843	2.76492			0.596042	2.10415
	231	28	468	1	1.44716	2.67025			0.60381	2.13157
	231	30.5	623	1	1.4843	2.79449			0.596042	2.10415
	232	31.5	655	1	1.49831	2.81624			0.593138	2.0939
	236	28.5	490	1	1.45484	2.6902			0.602194	2.12587
	236	30	542	1	1.47712	2.734			0.597536	2.10942
	236	31	605	1	1.49136	2.78176			0.594577	2.09898
	263	30	648	1	1.47712	2.81158			0.597536	2.10942
	270	32.5	808	1	1.51188	2.90741			0.590338	2.08402
	270	33	736	1	1.51851	2.86688			0.588975	2.0792
	270	35	920	1	1.54407	2.96379			0.583752	2.06076
	272	36.5	997	1	1.56229	2.9987			0.580055	2.04771
	272	32	779	1	1.50515	2.89154			0.591726	2.08891
	292	35.5	1009	1	1.55023	3.00389			0.582499	2.05634
	292	35	897	1	1.54407	2.95279			0.583752	2.06076
	292	38.5	1152	1	1.58546	3.06145			0.575389	2.03124
	293	35.5	927	1	1.55023	2.96708			0.582499	2.05634
	293	33	823	1	1.51851	2.9154			0.588975	2.0792
	293	37	1015	1	1.5682	3.00647			0.578861	2.0435
	293	36	877	1	1.5563	2.943			0.581267	2.05199
	293	27	422	1	1.43136	2.62531			0.607144	2.14334
	295	35.5	952	1	1.55023	2.97864			0.582499	2.05634
	340	34	781	1	1.53148	2.89265			0.586319	2.06983
	340	35	922	1	1.54407	2.96473			0.583752	2.06076
	340	35	823	1	1.54407	2.9154			0.583752	2.06076
	355	32	650	1	1.50515	2.81291			0.591726	2.08891
	355	32	643	1	1.50515	2.80821			0.591726	2.08891
	355	34	845	1	1.53148	2.92686			0.586319	2.06983
	355	33.5	706	1	1.52504	2.8488			0.587636	2.07448
	355	32	720	1	1.50515	2.85733			0.591726	2.08891
2017	24	35	928	1	1.54407	2.96755			0.583752	2.06076
	24	32.5	720	1	1.51188	2.85733			0.590338	2.08402
	24	38	1125	1	1.57978	3.05115			0.576528	2.03526
	24	35	790	1	1.54407	2.89763			0.583752	2.06076
	48	36	1024	1	1.5563	3.0103			0.581267	2.05199
	48	36	1044	1	1.5563	3.0187			0.581267	2.05199
	48	35	896	1	1.54407	2.95231			0.583752	2.06076
	48	34	797	1	1.53148	2.90146			0.586319	2.06983
	77	34.5	752	1	1.53782	2.87622			0.585025	2.06526
	77	33.5	815	1	1.52504	2.91116			0.587636	2.07448
	77	33.5	760	1	1.52504	2.88081			0.587636	2.07448
	77	32.5	650	1	1.51188	2.81291			0.590338	2.08402
	118	35	878	1	1.54407	2.94349			0.583752	2.06076
	118	34.5	851	1	1.53782	2.92993			0.585025	2.06526
	118	35	836	1	1.54407	2.92221			0.583752	2.06076
	118	33.5	754	1	1.52504	2.87737			0.587636	2.07448
	119	34	822	1	1.53148	2.91487			0.586319	2.06983
	119	36.5	1002	1	1.56229	3.00087			0.580055	2.04771
	119	35	838	1	1.54407	2.92324			0.583752	2.06076
	119	35	937	1	1.54407	2.97174			0.583752	2.06076
	131	36.5	1119	1	1.56229	3.04883			0.580055	2.04771
	131	38	1242	1	1.57978	3.09412			0.576528	2.03526
	131	38.5	1164	1	1.58546	3.06595			0.575389	2.03124
	131	35	905	1	1.54407	2.95665			0.583752	2.06076
	131	35	888	1	1.54407	2.94841			0.583752	2.06076
	131	34.5	860	1	1.53782	2.9345			0.585025	2.06526
Min		22	246							2.02337
Max		39.5	1279							2.21084

## Sheet: A.b._females
year	DOY	SL, cm	TW, g	sex (♂-1,♀-2)	Log SL	Log TW	a	b	SL^(b-3)	Kmean=100*a*SL^(b-3)
2016	110	21.5	228	2	1.33244	2.35793	0.024322	2.9521	0.863329	2.09979
	110	35	837	2	1.54407	2.92273			0.843411	2.05135
	112	39	1230	2	1.59106	3.08991			0.83905	2.04074
	113	38	1136	2	1.57978	3.05538			0.840095	2.04328
	113	32	688	2	1.50515	2.83759			0.847039	2.06017
	113	32.5	726	2	1.51188	2.86094			0.84641	2.05864
	113	30	567	2	1.47712	2.75358			0.849661	2.06655
	113	30	571	2	1.47712	2.75664			0.849661	2.06655
	120	38	1109	2	1.57978	3.04493			0.840095	2.04328
	120	28	443	2	1.44716	2.6464			0.852474	2.07339
	121	38	1145	2	1.57978	3.05881			0.840095	2.04328
	122	39	1128	2	1.59106	3.05231			0.83905	2.04074
	122	39	1288	2	1.59106	3.10992			0.83905	2.04074
	122	44	1665	2	1.64345	3.22141			0.834216	2.02898
	128	39	1117	2	1.59106	3.04805			0.83905	2.04074
	128	37.5	1102	2	1.57403	3.04218			0.840628	2.04458
	128	39	1128	2	1.59106	3.05231			0.83905	2.04074
	129	35	1005	2	1.54407	3.00217			0.843411	2.05135
	129	37.5	1167	2	1.57403	3.06707			0.840628	2.04458
	129	37.5	1069	2	1.57403	3.02898			0.840628	2.04458
	129	36	886	2	1.5563	2.94743			0.842273	2.04858
	139	38	1045	2	1.57978	3.01912			0.840095	2.04328
	139	39	1266	2	1.59106	3.10243			0.83905	2.04074
	146	29.5	536	2	1.46982	2.72916			0.850346	2.06821
	147	26.5	379	2	1.42325	2.57864			0.854725	2.07887
	167	26	358	2	1.41497	2.55388			0.855505	2.08076
	167	29.5	581	2	1.46982	2.76418			0.850346	2.06821
	167	27.5	435	2	1.43933	2.63849			0.85321	2.07518
	174	34	870	2	1.53148	2.93952			0.844583	2.0542
	174	29.5	478	2	1.46982	2.67943			0.850346	2.06821
	174	25.5	328	2	1.40654	2.51587			0.856302	2.0827
	202	30	592	2	1.47712	2.77232			0.849661	2.06655
	202	30	564	2	1.47712	2.75128			0.849661	2.06655
	202	30	555	2	1.47712	2.74429			0.849661	2.06655
	207	27.5	417	2	1.43933	2.62014			0.85321	2.07518
	208	30	593	2	1.47712	2.77305			0.849661	2.06655
	231	31	613	2	1.49136	2.78746			0.848328	2.06331
	232	29.5	529	2	1.46982	2.72346			0.850346	2.06821
	232	30	568	2	1.47712	2.75435			0.849661	2.06655
	236	26.5	370	2	1.42325	2.5682			0.854725	2.07887
	236	25	329	2	1.39794	2.5172			0.857114	2.08468
	236	27.5	458	2	1.43933	2.66087			0.85321	2.07518
	263	30	597	2	1.47712	2.77597			0.849661	2.06655
	263	29	570	2	1.4624	2.75587			0.851042	2.06991
	270	26.5	380	2	1.42325	2.57978			0.854725	2.07887
	270	30.5	577	2	1.4843	2.76118			0.848989	2.06491
	272	33.5	691	2	1.52504	2.83948			0.845182	2.05566
	292	36.5	1029	2	1.56229	3.01242			0.841717	2.04723
	295	36	1046	2	1.5563	3.01953			0.842273	2.04858
	295	34.5	859	2	1.53782	2.93399			0.843992	2.05276
	333	40.5	1533	2	1.60746	3.18554			0.837535	2.03706
	333	45	2044	2	1.65321	3.31048			0.833319	2.0268
	340	35	844	2	1.54407	2.92634			0.843411	2.05135
	340	34	810	2	1.53148	2.90849			0.844583	2.0542
	340	33	785	2	1.51851	2.89487			0.845791	2.05714
	340	34	876	2	1.53148	2.9425			0.844583	2.0542
	340	33	737	2	1.51851	2.86747			0.845791	2.05714
	355	34	792	2	1.53148	2.89873			0.844583	2.0542
	355	32	630	2	1.50515	2.79934			0.847039	2.06017
	355	34	723	2	1.53148	2.85914			0.844583	2.0542
	355	32.5	690	2	1.51188	2.83885			0.84641	2.05864
2017	24	35.5	908	2	1.55023	2.95809			0.842838	2.04995
	24	34.5	748	2	1.53782	2.8739			0.843992	2.05276
	24	34.5	824	2	1.53782	2.91593			0.843992	2.05276
	24	36.5	1052	2	1.56229	3.02202			0.841717	2.04723
	24	33.5	736	2	1.52504	2.86688			0.845182	2.05566
	24	31.5	585	2	1.49831	2.76716			0.847678	2.06173
	48	34	800	2	1.53148	2.90309			0.844583	2.0542
	48	36	934	2	1.5563	2.97035			0.842273	2.04858
	48	34	840	2	1.53148	2.92428			0.844583	2.0542
	48	37.5	1127	2	1.57403	3.05192			0.840628	2.04458
	48	36	884	2	1.5563	2.94645			0.842273	2.04858
	48	32.5	803	2	1.51188	2.90472			0.84641	2.05864
	77	34.5	756	2	1.53782	2.87852			0.843992	2.05276
	77	32	653	2	1.50515	2.81491			0.847039	2.06017
	77	34	760	2	1.53148	2.88081			0.844583	2.0542
	77	34.5	815	2	1.53782	2.91116			0.843992	2.05276
	77	33	651	2	1.51851	2.81358			0.845791	2.05714
	77	33	697	2	1.51851	2.84323			0.845791	2.05714
	118	33	770	2	1.51851	2.88649			0.845791	2.05714
	131	39	1244	2	1.59106	3.09482			0.83905	2.04074
	131	40	1269	2	1.60206	3.10346			0.838033	2.03827
	131	38.5	1200	2	1.58546	3.07918			0.839569	2.042
	131	36.5	1043	2	1.56229	3.01828			0.841717	2.04723
Min		21.5	228							2.0268
Max		45	2044							2.09979

## Sheet: Perca fluviatilis
year	DOY	SL, cm	TW, g	sex (♂-1,♀-2)	Log SL	Log TW
2016	110	24	286	1	1.38021	2.45637
	112	24	308	2	1.38021	2.48855
	113	20.5	160	1	1.31175	2.20412
	113	21	177	1	1.32222	2.24797
	113	18	104	1	1.25527	2.01703
	113	17	102	1	1.23045	2.0086
	113	20	155	2	1.30103	2.19033
	113	16.5	78	1	1.21748	1.89209
	113	18	96	1	1.25527	1.98227
	113	17	92	1	1.23045	1.96379
	113	15	50	1	1.17609	1.69897
	120	28.5	528	2	1.45484	2.72263
	120	26	378	2	1.41497	2.57749
	120	23	289	2	1.36173	2.4609
	120	23.5	262	2	1.37107	2.4183
	121	23	275	2	1.36173	2.43933
	121	23	309	2	1.36173	2.48996
	121	18	101	1	1.25527	2.00432
	122	27.5	385	2	1.43933	2.58546
	122	26	408	1	1.41497	2.61066
	122	26	376	2	1.41497	2.57519
	122	27	349	2	1.43136	2.54283
	128	26	379	2	1.41497	2.57864
	129	26.5	366	2	1.42325	2.56348
	130	28	429	2	1.44716	2.63246
	130	22.5	247	2	1.35218	2.3927
	131	29	399	2	1.4624	2.60097	considered an outlier
	131	27	347	2	1.43136	2.54033
	132	26.5	368	2	1.42325	2.56585
	137	26	370	2	1.41497	2.5682
	145	26.5	364	2	1.42325	2.5611
	145	25	332	2	1.39794	2.52114
	146	26	361	2	1.41497	2.55751
	147	26	354	2	1.41497	2.549
	167	27.5	514	2	1.43933	2.71096
	167	15.5	80	1	1.19033	1.90309
	167	25.5	348	2	1.40654	2.54158
	167	26.5	390	2	1.42325	2.59106
	167	16	85	1	1.20412	1.92942
	174	26	364	2	1.41497	2.5611
	174	23	305	2	1.36173	2.4843
	174	26.5	369	2	1.42325	2.56703
	174	26	389	2	1.41497	2.58995
	174	21.5	199	2	1.33244	2.29885
	202	27.5	409	2	1.43933	2.61172
	202	19	125	2	1.27875	2.09691
	207	28	422	2	1.44716	2.62531
	207	26	377	2	1.41497	2.57634
	207	25	342	2	1.39794	2.53403
	207	26	348	2	1.41497	2.54158
	207	16.5	93	2	1.21748	1.96848
	208	20.5	162	2	1.31175	2.20952
	208	17	88	1	1.23045	1.94448
	208	17	92	2	1.23045	1.96379
	208	16	78	1	1.20412	1.89209
	208	17	90	2	1.23045	1.95424
	231	30	577	2	1.47712	2.76118
	232	27	396	2	1.43136	2.5977
	236	16	73	2	1.20412	1.86332
	236	16.5	90	2	1.21748	1.95424
	236	16.5	86	2	1.21748	1.9345
	236	16.5	83	2	1.21748	1.91908
	236	17.5	103	2	1.24304	2.01284
	236	16.5	95	1	1.21748	1.97772
	236	18	112	2	1.25527	2.04922
	236	16.5	92	1	1.21748	1.96379
	270	26.5	401	2	1.42325	2.60314
	270	25	384	2	1.39794	2.58433
	270	23.5	310	2	1.37107	2.49136
	270	21	217	1	1.32222	2.33646
	272	25	373	2	1.39794	2.57171
	272	26	375	2	1.41497	2.57403
	293	28	489	2	1.44716	2.68931
	293	27	379	2	1.43136	2.57864
	347	29.5	513	2	1.46982	2.71012
	355	26	393	2	1.41497	2.59439
	355	24	291	2	1.38021	2.46389
	355	23	235	1	1.36173	2.37107
	355	23	249	1	1.36173	2.3962
	355	22.5	227	1	1.35218	2.35603
	355	20.5	177	1	1.31175	2.24797
	355	20	158	1	1.30103	2.19866
	355	19.5	145	2	1.29003	2.16137
	355	19.5	142	1	1.29003	2.15229
2017	23	21	177	2	1.32222	2.24797
	23	18	121	1	1.25527	2.08279
	25	23.5	300	2	1.37107	2.47712
	25	21.5	205	1	1.33244	2.31175
	25	24	288	2	1.38021	2.45939
	25	20.5	173	1	1.31175	2.23805
	25	21.5	201	2	1.33244	2.3032
	25	22.5	228	1	1.35218	2.35793
	25	20	155	2	1.30103	2.19033
	25	18.5	121	1	1.26717	2.08279
	61	20.5	156	1	1.31175	2.19312
	61	21	215	2	1.32222	2.33244
	61	19.5	144	1	1.29003	2.15836
	62	23	273	2	1.36173	2.43616
	62	22	232	2	1.34242	2.36549
	80	21.5	203	1	1.33244	2.3075
	83	32	615	2	1.50515	2.78888
	94	13	35	2	1.11394	1.54407
	94	12	31	1	1.07918	1.49136
	94	12	31	1	1.07918	1.49136
	94	12	28	2	1.07918	1.44716
	94	11	25	2	1.04139	1.39794
	94	11	25	2	1.04139	1.39794
	94	10.5	20	1	1.02119	1.30103
	94	11	22	1	1.04139	1.34242
	101	24.5	298	2	1.38917	2.47422
	101	24.5	348	2	1.38917	2.54158
	101	23.5	323	2	1.37107	2.5092
	101	25	334	2	1.39794	2.52375
	101	23	265	1	1.36173	2.42325
	101	24	355	2	1.38021	2.55023
	101	22	263	2	1.34242	2.41996
	101	22.5	273	2	1.35218	2.43616
	101	24.5	334	2	1.38917	2.52375
	101	25	390	2	1.39794	2.59106
	118	24	280	1	1.38021	2.44716
	118	25.5	383	2	1.40654	2.5832
	118	24	260	1	1.38021	2.41497
	118	24	300	1	1.38021	2.47712
	118	23	244	2	1.36173	2.38739
	118	22.5	210	1	1.35218	2.32222
	119	28	534	2	1.44716	2.72754
	119	27.5	497	2	1.43933	2.69636
	119	25.5	402	2	1.40654	2.60423
	119	22	233	2	1.34242	2.36736

## Sheet: P.f._without outliers
year	DOY	SL, cm	TW, g	sex (♂-1,♀-2)	Log SL	Log TW	a	b	SL^(b-3)	Kmean=100*a*SL^(b-3)
2016	110	24	286	1	1.38021	2.45637	0.00964273	3.2446	2.1757	2.09797
	112	24	308	2	1.38021	2.48855			2.1757	2.09797
	113	20.5	160	1	1.31175	2.20412			2.09341	2.01862
	113	21	177	1	1.32222	2.24797			2.10579	2.03056
	113	18	104	1	1.25527	2.01703			2.02787	1.95542
	113	17	102	1	1.23045	2.0086			1.99971	1.92827
	113	20	155	2	1.30103	2.19033			2.08081	2.00647
	113	16.5	78	1	1.21748	1.89209			1.98516	1.91424
	113	18	96	1	1.25527	1.98227			2.02787	1.95542
	113	17	92	1	1.23045	1.96379			1.99971	1.92827
	113	15	50	1	1.17609	1.69897			1.93942	1.87013
	120	28.5	528	2	1.45484	2.72263			2.26911	2.18804
	120	26	378	2	1.41497	2.57749			2.21872	2.13945
	120	23	289	2	1.36173	2.4609			2.15317	2.07625
	120	23.5	262	2	1.37107	2.4183			2.16453	2.0872
	121	23	275	2	1.36173	2.43933			2.15317	2.07625
	121	23	309	2	1.36173	2.48996			2.15317	2.07625
	121	18	101	1	1.25527	2.00432			2.02787	1.95542
	122	27.5	385	2	1.43933	2.58546			2.24937	2.16901
	122	26	408	1	1.41497	2.61066			2.21872	2.13945
	122	26	376	2	1.41497	2.57519			2.21872	2.13945
	122	27	349	2	1.43136	2.54283			2.2393	2.15929
	128	26	379	2	1.41497	2.57864			2.21872	2.13945
	129	26.5	366	2	1.42325	2.56348			2.22908	2.14944
	130	28	429	2	1.44716	2.63246			2.2593	2.17859
	130	22.5	247	2	1.35218	2.3927			2.14163	2.06511
	131	27	347	2	1.43136	2.54033			2.2393	2.15929
	132	26.5	368	2	1.42325	2.56585			2.22908	2.14944
	137	26	370	2	1.41497	2.5682			2.21872	2.13945
	145	26.5	364	2	1.42325	2.5611			2.22908	2.14944
	145	25	332	2	1.39794	2.52114			2.19754	2.11903
	146	26	361	2	1.41497	2.55751			2.21872	2.13945
	147	26	354	2	1.41497	2.549			2.21872	2.13945
	167	27.5	514	2	1.43933	2.71096			2.24937	2.16901
	167	15.5	80	1	1.19033	1.90309			1.95504	1.88519
	167	25.5	348	2	1.40654	2.54158			2.20821	2.12931
	167	26.5	390	2	1.42325	2.59106			2.22908	2.14944
	167	16	85	1	1.20412	1.92942			1.97028	1.89989
	174	26	364	2	1.41497	2.5611			2.21872	2.13945
	174	23	305	2	1.36173	2.4843			2.15317	2.07625
	174	26.5	369	2	1.42325	2.56703			2.22908	2.14944
	174	26	389	2	1.41497	2.58995			2.21872	2.13945
	174	21.5	199	2	1.33244	2.29885			2.11794	2.04228
	202	27.5	409	2	1.43933	2.61172			2.24937	2.16901
	202	19	125	2	1.27875	2.09691			2.05486	1.98145
	207	28	422	2	1.44716	2.62531			2.2593	2.17859
	207	26	377	2	1.41497	2.57634			2.21872	2.13945
	207	25	342	2	1.39794	2.53403			2.19754	2.11903
	207	26	348	2	1.41497	2.54158			2.21872	2.13945
	207	16.5	93	2	1.21748	1.96848			1.98516	1.91424
	208	20.5	162	2	1.31175	2.20952			2.09341	2.01862
	208	17	88	1	1.23045	1.94448			1.99971	1.92827
	208	17	92	2	1.23045	1.96379			1.99971	1.92827
	208	16	78	1	1.20412	1.89209			1.97028	1.89989
	208	17	90	2	1.23045	1.95424			1.99971	1.92827
	231	30	577	2	1.47712	2.76118			2.29776	2.21566
	232	27	396	2	1.43136	2.5977			2.2393	2.15929
	236	16	73	2	1.20412	1.86332			1.97028	1.89989
	236	16.5	90	2	1.21748	1.95424			1.98516	1.91424
	236	16.5	86	2	1.21748	1.9345			1.98516	1.91424
	236	16.5	83	2	1.21748	1.91908			1.98516	1.91424
	236	17.5	103	2	1.24304	2.01284			2.01394	1.94199
	236	16.5	95	1	1.21748	1.97772			1.98516	1.91424
	236	18	112	2	1.25527	2.04922			2.02787	1.95542
	236	16.5	92	1	1.21748	1.96379			1.98516	1.91424
	270	26.5	401	2	1.42325	2.60314			2.22908	2.14944
	270	25	384	2	1.39794	2.58433			2.19754	2.11903
	270	23.5	310	2	1.37107	2.49136			2.16453	2.0872
	270	21	217	1	1.32222	2.33646			2.10579	2.03056
	272	25	373	2	1.39794	2.57171			2.19754	2.11903
	272	26	375	2	1.41497	2.57403			2.21872	2.13945
	293	28	489	2	1.44716	2.68931			2.2593	2.17859
	293	27	379	2	1.43136	2.57864			2.2393	2.15929
	347	29.5	513	2	1.46982	2.71012			2.28833	2.20657
	355	26	393	2	1.41497	2.59439			2.21872	2.13945
	355	24	291	2	1.38021	2.46389			2.1757	2.09797
	355	23	235	1	1.36173	2.37107			2.15317	2.07625
	355	23	249	1	1.36173	2.3962			2.15317	2.07625
	355	22.5	227	1	1.35218	2.35603			2.14163	2.06511
	355	20.5	177	1	1.31175	2.24797			2.09341	2.01862
	355	20	158	1	1.30103	2.19866			2.08081	2.00647
	355	19.5	145	2	1.29003	2.16137			2.06796	1.99408
	355	19.5	142	1	1.29003	2.15229			2.06796	1.99408
2017	23	21	177	2	1.32222	2.24797			2.10579	2.03056
	23	18	121	1	1.25527	2.08279			2.02787	1.95542
	25	23.5	300	2	1.37107	2.47712			2.16453	2.0872
	25	21.5	205	1	1.33244	2.31175			2.11794	2.04228
	25	24	288	2	1.38021	2.45939			2.1757	2.09797
	25	20.5	173	1	1.31175	2.23805			2.09341	2.01862
	25	21.5	201	2	1.33244	2.3032			2.11794	2.04228
	25	22.5	228	1	1.35218	2.35793			2.14163	2.06511
	25	20	155	2	1.30103	2.19033			2.08081	2.00647
	25	18.5	121	1	1.26717	2.08279			2.0415	1.96857
	61	20.5	156	1	1.31175	2.19312			2.09341	2.01862
	61	21	215	2	1.32222	2.33244			2.10579	2.03056
	61	19.5	144	1	1.29003	2.15836			2.06796	1.99408
	62	23	273	2	1.36173	2.43616			2.15317	2.07625
	62	22	232	2	1.34242	2.36549			2.12989	2.05379
	80	21.5	203	1	1.33244	2.3075			2.11794	2.04228
	83	32	615	2	1.50515	2.78888			2.33432	2.25092
	94	13	35	2	1.11394	1.54407			1.87271	1.8058
	94	12	31	1	1.07918	1.49136			1.8364	1.77079
	94	12	31	1	1.07918	1.49136			1.8364	1.77079
	94	12	28	2	1.07918	1.44716			1.8364	1.77079
	94	11	25	2	1.04139	1.39794			1.79773	1.7335
	94	11	25	2	1.04139	1.39794			1.79773	1.7335
	94	10.5	20	1	1.02119	1.30103			1.77739	1.71389
	94	11	22	1	1.04139	1.34242			1.79773	1.7335
	101	24.5	298	2	1.38917	2.47422			2.1867	2.10858
	101	24.5	348	2	1.38917	2.54158			2.1867	2.10858
	101	23.5	323	2	1.37107	2.5092			2.16453	2.0872
	101	25	334	2	1.39794	2.52375			2.19754	2.11903
	101	23	265	1	1.36173	2.42325			2.15317	2.07625
	101	24	355	2	1.38021	2.55023			2.1757	2.09797
	101	22	263	2	1.34242	2.41996			2.12989	2.05379
	101	22.5	273	2	1.35218	2.43616			2.14163	2.06511
	101	24.5	334	2	1.38917	2.52375			2.1867	2.10858
	101	25	390	2	1.39794	2.59106			2.19754	2.11903
	118	24	280	1	1.38021	2.44716			2.1757	2.09797
	118	25.5	383	2	1.40654	2.5832			2.20821	2.12931
	118	24	260	1	1.38021	2.41497			2.1757	2.09797
	118	24	300	1	1.38021	2.47712			2.1757	2.09797
	118	23	244	2	1.36173	2.38739			2.15317	2.07625
	118	22.5	210	1	1.35218	2.32222			2.14163	2.06511
	119	28	534	2	1.44716	2.72754			2.2593	2.17859
	119	27.5	497	2	1.43933	2.69636			2.24937	2.16901
	119	25.5	402	2	1.40654	2.60423			2.20821	2.12931
	119	22	233	2	1.34242	2.36736			2.12989	2.05379
Min		10.5	20							1.71389
Max		32	615							2.25092

## Sheet: P.f._males
year	DOY	SL, cm	TW, g	sex (♂-1,♀-2)	Log SL	Log TW	a	b	SL^(b-3)	Kmean=100*a*SL^(b-3)
2016	110	24	286	1	1.38021	2.45637	0.00985145	3.2308	2.08235	2.05141
	113	20.5	160	1	1.31175	2.20412			2.00795	1.97812
	113	21	177	1	1.32222	2.24797			2.01915	1.98915
	113	18	104	1	1.25527	2.01703			1.94857	1.91963
	113	17	102	1	1.23045	2.0086			1.92304	1.89447
	113	16.5	78	1	1.21748	1.89209			1.90983	1.88146
	113	18	96	1	1.25527	1.98227			1.94857	1.91963
	113	17	92	1	1.23045	1.96379			1.92304	1.89447
	113	15	50	1	1.17609	1.69897			1.86828	1.84053
	121	18	101	1	1.25527	2.00432			1.94857	1.91963
	122	26	408	1	1.41497	2.61066			2.12117	2.08966
	167	15.5	80	1	1.19033	1.90309			1.88247	1.85451
	167	16	85	1	1.20412	1.92942			1.89632	1.86815
	208	17	88	1	1.23045	1.94448			1.92304	1.89447
	208	16	78	1	1.20412	1.89209			1.89632	1.86815
	236	16.5	95	1	1.21748	1.97772			1.90983	1.88146
	236	16.5	92	1	1.21748	1.96379			1.90983	1.88146
	270	21	217	1	1.32222	2.33646			2.01915	1.98915
	355	23	235	1	1.36173	2.37107			2.06199	2.03136
	355	23	249	1	1.36173	2.3962			2.06199	2.03136
	355	22.5	227	1	1.35218	2.35603			2.05156	2.02108
	355	20.5	177	1	1.31175	2.24797			2.00795	1.97812
	355	20	158	1	1.30103	2.19866			1.99654	1.96688
2017	355	19.5	142	1	1.29003	2.15229			1.98491	1.95542
	23	18	121	1	1.25527	2.08279			1.94857	1.91963
	25	21.5	205	1	1.33244	2.31175			2.03014	1.99999
	25	20.5	173	1	1.31175	2.23805			2.00795	1.97812
	25	22.5	228	1	1.35218	2.35793			2.05156	2.02108
	25	18.5	121	1	1.26717	2.08279			1.96094	1.9318
	61	20.5	156	1	1.31175	2.19312			2.00795	1.97812
	61	19.5	144	1	1.29003	2.15836			1.98491	1.95542
	80	21.5	203	1	1.33244	2.3075			2.03014	1.99999
	94	12	31	1	1.07918	1.49136			1.7745	1.74814
	94	12	31	1	1.07918	1.49136			1.7745	1.74814
	94	10.5	20	1	1.02119	1.30103			1.72064	1.69508
	94	11	22	1	1.04139	1.34242			1.73922	1.71338
	101	23	265	1	1.36173	2.42325			2.06199	2.03136
	118	24	280	1	1.38021	2.44716			2.08235	2.05141
	118	24	260	1	1.38021	2.41497			2.08235	2.05141
	118	24	300	1	1.38021	2.47712			2.08235	2.05141
	118	22.5	210	1	1.35218	2.32222			2.05156	2.02108
Min		10.5	20							1.69508
Max		26	408							2.08966

## Sheet: P.f._females
year	DOY	SL, cm	TW, g	sex (♂-1,♀-2)	Log SL	Log TW	a	b	SL^(b-3)	Kmean=100*a*SL^(b-3)
2016	112	24	308	2	1.38021	2.48855	0.0108268	3.2105	1.95225	2.11366
	113	20	155	2	1.30103	2.19033			1.87874	2.03407
	120	28.5	528	2	1.45484	2.72263			2.02416	2.19152
	120	26	378	2	1.41497	2.57749			1.98542	2.14957
	120	23	289	2	1.36173	2.4609			1.93483	2.09481
	120	23.5	262	2	1.37107	2.4183			1.94361	2.10431
	121	23	275	2	1.36173	2.43933			1.93483	2.09481
	121	23	309	2	1.36173	2.48996			1.93483	2.09481
	122	27.5	385	2	1.43933	2.58546			2.009	2.1751
	122	26	376	2	1.41497	2.57519			1.98542	2.14957
	122	27	349	2	1.43136	2.54283			2.00125	2.16672
	128	26	379	2	1.41497	2.57864			1.98542	2.14957
	129	26.5	366	2	1.42325	2.56348			1.99339	2.15821
	130	28	429	2	1.44716	2.63246			2.01663	2.18337
	130	22.5	247	2	1.35218	2.3927			1.9259	2.08514
	131	27	347	2	1.43136	2.54033			2.00125	2.16672
	132	26.5	368	2	1.42325	2.56585			1.99339	2.15821
	137	26	370	2	1.41497	2.5682			1.98542	2.14957
	145	26.5	364	2	1.42325	2.5611			1.99339	2.15821
	145	25	332	2	1.39794	2.52114			1.96909	2.1319
	146	26	361	2	1.41497	2.55751			1.98542	2.14957
	147	26	354	2	1.41497	2.549			1.98542	2.14957
	167	27.5	514	2	1.43933	2.71096			2.009	2.1751
	167	25.5	348	2	1.40654	2.54158			1.97732	2.1408
	167	26.5	390	2	1.42325	2.59106			1.99339	2.15821
	174	26	364	2	1.41497	2.5611			1.98542	2.14957
	174	23	305	2	1.36173	2.4843			1.93483	2.09481
	174	26.5	369	2	1.42325	2.56703			1.99339	2.15821
	174	26	389	2	1.41497	2.58995			1.98542	2.14957
	174	21.5	199	2	1.33244	2.29885			1.90756	2.06528
	202	27.5	409	2	1.43933	2.61172			2.009	2.1751
	202	19	125	2	1.27875	2.09691			1.85856	2.01223
	207	28	422	2	1.44716	2.62531			2.01663	2.18337
	207	26	377	2	1.41497	2.57634			1.98542	2.14957
	207	25	342	2	1.39794	2.53403			1.96909	2.1319
	207	26	348	2	1.41497	2.54158			1.98542	2.14957
	207	16.5	93	2	1.21748	1.96848			1.80418	1.95335
	208	20.5	162	2	1.31175	2.20952			1.88853	2.04467
	208	17	92	2	1.23045	1.96379			1.81556	1.96566
	208	17	90	2	1.23045	1.95424			1.81556	1.96566
	231	30	577	2	1.47712	2.76118			2.04613	2.21531
	232	27	396	2	1.43136	2.5977			2.00125	2.16672
	236	16	73	2	1.20412	1.86332			1.79253	1.94074
	236	16.5	90	2	1.21748	1.95424			1.80418	1.95335
	236	16.5	86	2	1.21748	1.9345			1.80418	1.95335
	236	16.5	83	2	1.21748	1.91908			1.80418	1.95335
	236	17.5	103	2	1.24304	2.01284			1.82667	1.9777
	236	18	112	2	1.25527	2.04922			1.83753	1.98946
	270	26.5	401	2	1.42325	2.60314			1.99339	2.15821
	270	25	384	2	1.39794	2.58433			1.96909	2.1319
	270	23.5	310	2	1.37107	2.49136			1.94361	2.10431
	272	25	373	2	1.39794	2.57171			1.96909	2.1319
	272	26	375	2	1.41497	2.57403			1.98542	2.14957
	293	28	489	2	1.44716	2.68931			2.01663	2.18337
	293	27	379	2	1.43136	2.57864			2.00125	2.16672
	347	29.5	513	2	1.46982	2.71012			2.03891	2.20748
	355	26	393	2	1.41497	2.59439			1.98542	2.14957
	355	24	291	2	1.38021	2.46389			1.95225	2.11366
	355	19.5	145	2	1.29003	2.16137			1.86875	2.02326
2017	23	21	177	2	1.32222	2.24797			1.89814	2.05507
	25	23.5	300	2	1.37107	2.47712			1.94361	2.10431
	25	24	288	2	1.38021	2.45939			1.95225	2.11366
	25	21.5	201	2	1.33244	2.3032			1.90756	2.06528
	25	20	155	2	1.30103	2.19033			1.87874	2.03407
	61	21	215	2	1.32222	2.33244			1.89814	2.05507
	62	23	273	2	1.36173	2.43616			1.93483	2.09481
	62	22	232	2	1.34242	2.36549			1.91681	2.0753
	83	32	615	2	1.50515	2.78888			2.07412	2.24561
	94	13	35	2	1.11394	1.54407			1.71587	1.85774
	94	12	28	2	1.07918	1.44716			1.6872	1.8267
	94	11	25	2	1.04139	1.39794			1.65658	1.79355
	94	11	25	2	1.04139	1.39794			1.65658	1.79355
	101	24.5	298	2	1.38917	2.47422			1.96074	2.12285
	101	24.5	348	2	1.38917	2.54158			1.96074	2.12285
	101	23.5	323	2	1.37107	2.5092			1.94361	2.10431
	101	25	334	2	1.39794	2.52375			1.96909	2.1319
	101	24	355	2	1.38021	2.55023			1.95225	2.11366
	101	22	263	2	1.34242	2.41996			1.91681	2.0753
	101	22.5	273	2	1.35218	2.43616			1.9259	2.08514
	101	24.5	334	2	1.38917	2.52375			1.96074	2.12285
	101	25	390	2	1.39794	2.59106			1.96909	2.1319
	118	25.5	383	2	1.40654	2.5832			1.97732	2.1408
	118	23	244	2	1.36173	2.38739			1.93483	2.09481
	119	28	534	2	1.44716	2.72754			2.01663	2.18337
	119	27.5	497	2	1.43933	2.69636			2.009	2.1751
	119	25.5	402	2	1.40654	2.60423			1.97732	2.1408
	119	22	233	2	1.34242	2.36736			1.91681	2.0753
Min		11	25							1.79355
Max		32	615							2.24561
